# Supplementary material for: ‘Read–through marking’ reveals differential nucleotide composition of read-through and truncated cDNAs in iCLIP
Source: Wellcome Open Res. 2018 Jun 22;3:77. [Version 1] doi: 10.12688/wellcomeopenres.14663.1 (PMC6051193; doi:10.12688/wellcomeopenres.14663.1)
Supplement: Supplementary file 1 [file wellcomeopenres-3-15965-s0000.tgz]

Archive with 1 entries (1 files):
- 47e4de7f-0ac2-49bd-9211-7fbe9cec9660.ai
